# Supplementary material for: Balancing selection on the complement system of a wild rodent
Source: BMC Ecol Evol. 2023 May 25;23:21. doi: 10.1186/s12862-023-02122-0 (PMC10214634; doi:10.1186/s12862-023-02122-0)
Supplement: Supplementary file 1 — Table S1: List of excluded complement genes. Table S2: Summary of test statistics and categorization for all complement genes. Table S3: Primer details for Sanger sequencing. [file 12862_2023_2122_MOESM1_ESM.xlsx]

## Sheet: Supplementary Table S1
Balancing selection on the complement system of a wild rodent Mridula Nandakumar, Max Lundberg, Fredric Carlsson, Lars Råberg
Table S1: List of excluded complement genes
Gene	Source	Reason for exclusion
APCS	MGD	Annotation issue in bank vole
C1RA	KEGG	Annotation issue in bank vole
C1RB	KEGG	Annotation issue in bank vole
C1S1	KEGG	Annotation issue in bank vole
C1S2	KEGG	Annotation issue in bank vole
C4A	KEGG	Annotation issue in bank vole
CD55	KEGG	Poor alignment with mouse CDS
CD55B	KEGG	Annotation issue in bank vole
CD59A	KEGG	Annotation issue in bank vole
CFH	KEGG	Insufficient CDS length
CFHR2	KEGG	Insufficient CDS length
CFHR3	KEGG	Annotation issue in bank vole
CR1L	KEGG	Insufficient CDS length
ITGAM	KEGG	Annotation issue in bank vole
SERPING1	KEGG	Poor alignment with mouse CDS
VSIG4	KEGG	Annotation issue in bank vole

## Sheet: Supplementary Table S2
Balancing selection on the complement system of a wild rodent Mridula Nandakumar, Max Lundberg, Fredric Carlsson, Lars Råberg
Table S2: Summary of test statistics and categorization for all complement genes
Gene	Source	CDS length	No. of segregating sites S	Haplotype diversity Hd	Nucleotide diversity π	Maximum standardised β within a gene βstd.max.	Pathogen recognition	Target of immune evasion	Candidates of balancing selection
A2M	KEGG	4401	58	0.993	0.00302	4.51156	No	No	No
C1QA	KEGG	738	8	0.539	0.0014	0.08555	No	Yes	Yes
C1QB	KEGG	762	6	0.522	0.0009	0.860145	No	Yes	Yes
C1QBP	MGD	378	3	0.095	0.0003	na	No	Yes	Yes
C1QC	KEGG	738	4	0.559	0.0009	1.19897	No	Yes	Yes
C2	KEGG	1059	1	0.032	0	na	No	Yes	Yes
C3	KEGG	4296	11	0.517	0.0001	1.59292	No	Yes	Yes
C3AR1	KEGG	1431	19	0.883	0.0049	2.33272	No	Yes	Yes
C4B	KEGG	3349	0	0	0	na	No	Yes	Yes
C4BP	KEGG	1404	19	0.926	0.0033	4.38754	No	Yes	Yes
C5AR1	KEGG	1045	6	0.819	0.0013	na	No	Yes	Yes
C6	KEGG	2802	29	0.968	0.0019	4.47453	No	Yes	Yes
C7	KEGG	2043	21	0.927	0.002	3.98624	No	Yes	Yes
C8A	KEGG	1755	21	0.859	0.0028	4.85426	No	Yes	Yes
C8B	KEGG	1767	20	0.964	0.0039	5.6768	No	Yes	Yes
C8G	KEGG	603	6	0.85	0.0029	4.12782	No	Yes	Yes
C9	KEGG	1686	18	0.948	0.0024	3.79693	No	Yes	Yes
CD46	KEGG	996	1	0.094	0.0001	1.82318	No	Yes	Yes
CD59B	KEGG	216	2	0.064	0.0003	na	No	Yes	Yes
CD5L	MGD	516	5	0.49	0.0012	3.43647	No	No	No
CD93	MGD	1929	7	0.871	0.0009	0.239687	No	No	No
CFB	KEGG	2292	2	0.095	0	na	No	Yes	Yes
CFD	KEGG	780	5	0.362	0.0005	na	No	No	No
CFHR1	KEGG	822	7	0.551	0.0015	8.39733	No	Yes	Yes
CFI	KEGG	1812	33	0.965	0.0058	6.57563	No	Yes	Yes
CFP	MGD	1395	2	0.064	0	1.04463	No	Yes	Yes
CLU	KEGG	1347	17	0.93	0.0042	5.65534	No	Yes	Yes
COLEC11	MGD	819	1	0.389	0.0005	5.12631	Yes	No	Yes
CPN1	[1]	1374	7	0.927	0.0018	6.09617	No	No	No
CPN2	[1]	1644	26	0.767	0.0024	4.54685	No	No	No
CR2	KEGG	3099	4	0.445	0.0002	0.880828	No	No	No
CRP	MGD	678	6	0.405	0.0008	3.32162	Yes	No	Yes
FCNA	MGD	1005	28	0.864	0.0103	7.88891	Yes	No	Yes
FCNB	MGD	945	12	0.86	0.0026	1.42593	Yes	No	Yes
HC (C5)	KEGG	4545	32	0.98	0.0025	7.14828	No	Yes	Yes
ITGAX	KEGG	3468	34	0.977	0.0038	13.4561	No	No	No
ITGB2	KEGG	1823	19	0.798	0.0023	2.24117	No	No	No
MASP1	KEGG	2187	24	0.857	0.0017	2.14592	No	No	No
MASP2	KEGG	2052	17	0.539	0.0008	-0.052549	No	No	No
MBL1	KEGG	720	9	0.836	0.0028	2.99624	Yes	No	Yes
MBL2	KEGG	735	5	0.579	0.0013	-0.067032	Yes	No	Yes
PHB	MGD	819	10	0.154	0.001	5.57678	No	No	No
SUSD4	MGD	1473	11	0.886	0.0022	5.08118	No	No	No
VTN	KEGG	1416	7	0.636	0.0008	-0.117088	No	Yes	Yes
Note: Although C1Q has been widely reported to bind to a diverse array of microbe-associated molecular patterns (MAMPs) too, the physiological effect of C1Q sensing of MAMPs is disputable; hence C1Q is not included in the category of genes encoding proteins involved in direct interactions with pathogens.
References:
1. Ricklin D, Hajishengallis G, Yang K, Lambris JD. Complement: a key system for immune surveillance and homeostasis. Nature Immunology. 2010;11:785–97.

## Sheet: Supplementary Table S3
Balancing selection on the complement system of a wild rodent Mridula Nandakumar, Max Lundberg, Fredric Carlsson, Lars Råberg
Table S3: Primer details for Sanger sequencing.
Gene	Forward primer name	Forward primer	Reverse primer name	Reverse primer	Tm	Amplicon length
FCNA	BV_FCNA_1156F	AAGGTAAGCCTGCTAACCAAAG	BV_FCNA_1857R	GCTGCATCAACCCCTGAT	60.1	702
